# Supplementary material for: Effects of Arthrospira platensis Extract on Physiology and Berry Traits in Vitis vinifera
Source: Plants (Basel). 2020 Dec 19;9(12):1805. doi: 10.3390/plants9121805 (PMC7766242; doi:10.3390/plants9121805)
Supplement: Supplementary file 1 [file plants-09-01805-s001.zip]

Archive with 1 entries (1 files):
- Supp Figure 1.docx
